# Supplementary material for: One-Step Construction of 1,3,4-Oxadiazoles with Anticancer Activity from Tertiary Amines via a Sequential Copper(I)-Catalyzed Oxidative Ugi/aza-Wittig Reaction
Source: Molecules. 2024 Mar 12;29(6):1253. doi: 10.3390/molecules29061253 (PMC10975333; doi:10.3390/molecules29061253)
Supplement: Supplementary file 1 [file molecules-29-01253-s001.zip]

Archive with 1 entries (1 files):
- molecules-2895123-supplementary.pdf
